# Supplementary material for: Asthma and Obstructive Sleep Apnea Overlap in a Sample of Older American Indian Adults: The Strong Heart Study
Source: J Clin Med. 2024 Sep 17;13(18):5492. doi: 10.3390/jcm13185492 (PMC11432384; doi:10.3390/jcm13185492)
Supplement: Supplementary file 1 [file jcm-13-05492-s001.zip]

Archive with 1 entries (1 files):
- jcm-3174961-supplementary.pdf
